# Supplementary material for: Social anxiety and social networking service addiction proneness among university students: A moderated mediation model of narcissism and gender
Source: PLoS One. 2024 Jun 3;19(6):e0304741. doi: 10.1371/journal.pone.0304741 (PMC11146715; doi:10.1371/journal.pone.0304741)
Supplement: S1 File — (XLSX) [file pone.0304741.s001.xlsx]

## Sheet: 설문지 응답 시트1
SNSaddictionPro1	SNSaddictionPro2	SNSaddictionPro3	SNSaddictionPro4	SNSaddictionPro5	SNSaddictionPro6	SNSaddictionPro7	SNSaddictionPro8	SNSaddictionPro9	SNSaddictionPro10	SNSaddictionPro11	SNSaddictionPro12	SNSaddictionPro13	SNSaddictionPro14	SNSaddictionPro15	SNSaddictionPro16	SNSaddictionPro17	SNSaddictionPro18	SNSaddictionPro19	SNSaddictionPro20	SNSaddictionPro21	SNSaddictionPro22	SNSaddictionPro23	SNSaddictionPro24	Narcissism1	Narcissism2	Narcissism3	Narcissism4	Narcissism5	Narcissism6	Narcissism7	Narcissism8	Narcissism9	Narcissism10	Narcissism11	Narcissism12	Narcissism13	Narcissism14	Narcissism15	Narcissism16	Narcissism17	Narcissism18	social anxiety1	social anxiety2	social anxiety3	social anxiety4	social anxiety5	social anxiety6	social anxiety7	social anxiety8
1	1	1	1	1	1	1	1	4	1	1	1	1	1	1	1	1	1	1	1	1	1	1	1	2	1	1	2	1	4	1	1	3	1	3	1	2	1	3	1	2	1	4	1	2	1	1	1	1	5
1	1	1	1	1	1	1	1	4	2	1	1	1	2	1	1	1	1	1	1	1	1	1	1	3	1	1	2	1	2	1	2	2	2	3	1	3	3	2	2	2	1	4	3	4	2	1	2	1	1
3	1	1	1	1	1	1	1	3	1	1	1	1	1	1	1	1	1	1	1	1	1	1	1	3	1	1	2	1	2	3	1	3	1	4	2	4	2	3	2	2	1	2	1	2	1	1	1	1	5
2	3	1	2	2	1	1	1	3	2	1	1	1	1	2	1	2	2	1	2	1	1	2	2	2	1	1	2	2	3	2	3	3	2	4	2	4	3	3	2	2	2	3	1	2	1	1	1	1	5
1	2	1	1	1	1	2	1	3	1	1	2	1	1	1	1	1	1	2	1	1	1	1	1	2	1	1	1	1	1	1	1	2	1	3	1	2	1	1	1	1	1	3	1	1	1	2	1	1	3
1	1	1	1	2	1	1	1	1	1	1	1	1	1	1	1	1	1	1	1	1	1	1	1	1	1	1	2	1	2	2	2	3	1	3	2	4	2	1	1	4	1	4	2	4	3	1	1	2	4
3	2	2	1	2	2	1	1	2	3	1	1	1	1	1	1	2	2	1	2	1	1	1	2	3	4	1	2	2	3	3	1	2	2	3	2	4	3	3	2	2	2	4	1	1	2	1	5	2	1
2	1	1	1	1	1	1	1	3	1	1	1	1	1	1	1	1	1	1	1	1	1	1	1	2	1	1	1	1	2	1	2	2	1	2	2	1	1	2	1	1	1	3	2	4	2	4	4	2	3
1	1	1	1	1	1	1	1	1	1	1	1	1	1	1	1	1	1	1	1	1	1	1	1	1	1	1	2	1	1	1	2	1	1	1	1	4	1	1	1	1	1	3	1	1	1	1	1	1	1
2	2	2	1	1	1	1	1	1	1	1	1	2	1	2	2	1	2	1	1	1	1	2	1	2	3	2	3	2	4	2	1	3	1	2	3	4	3	4	2	4	3	4	2	4	1	2	4	3	2
2	2	2	2	3	2	2	2	2	2	3	2	2	2	3	2	2	3	3	3	2	2	3	3	2	2	2	1	2	3	2	2	2	2	2	3	3	2	2	2	2	2	4	2	2	2	4	3	2	3
1	1	1	1	1	1	1	1	2	1	2	1	1	1	1	1	1	1	2	2	1	1	1	1	3	2	1	2	1	1	1	1	3	2	4	2	4	2	3	2	2	2	3	1	4	2	1	3	4	3
2	2	2	1	1	1	1	1	3	1	1	1	1	1	1	1	1	1	1	1	1	1	1	1	4	1	1	2	1	1	1	1	2	1	3	1	1	1	2	1	4	1	2	1	2	1	1	2	1	3
2	3	2	3	3	2	2	3	2	3	2	3	2	1	2	2	3	1	1	3	2	3	2	2	2	3	2	2	2	3	2	1	2	2	4	3	3	1	2	2	2	3	5	4	4	4	3	5	5	1
1	2	1	1	1	1	1	1	2	1	1	1	1	1	1	1	1	1	1	1	1	1	1	1	3	2	1	1	1	3	1	1	3	1	1	1	3	2	1	1	2	1	4	2	3	2	1	1	3	3
4	3	3	1	4	4	2	3	3	2	2	2	1	1	1	1	1	1	1	1	1	2	2	2	3	1	2	1	2	2	2	2	4	2	2	3	3	2	4	2	2	2	2	1	2	2	1	2	2	5
4	4	3	1	1	1	1	1	1	4	1	1	1	1	1	1	4	4	2	4	4	1	4	4	1	1	1	1	1	1	1	1	4	1	2	2	4	1	4	2	3	1	5	2	5	2	2	3	1	2
3	4	4	2	2	1	3	3	4	4	2	4	3	3	4	3	3	2	3	3	3	3	2	3	3	3	2	3	2	3	2	1	4	2	4	4	4	3	4	4	4	3	4	2	2	3	2	4	2	2
1	2	1	1	2	1	1	1	2	1	1	1	1	1	1	1	1	1	1	1	1	1	2	1	2	1	1	1	1	3	1	2	1	1	3	1	3	1	1	1	2	1	5	4	5	3	3	4	2	2
4	4	4	4	4	4	4	4	4	4	4	4	4	4	4	4	4	4	4	4	4	4	3	2	4	4	4	4	4	2	2	2	3	3	2	3	2	4	4	3	4	4	3	1	1	1	1	1	1	5
1	1	2	3	3	1	1	1	2	3	2	1	2	2	1	1	2	3	1	4	2	2	1	3	2	1	1	2	1	2	1	2	2	1	3	3	3	1	3	2	1	1	4	2	4	2	2	3	2	2
4	4	4	1	1	2	3	4	4	1	4	4	4	1	4	4	2	4	4	4	1	1	1	3	4	4	4	4	4	4	4	4	4	4	4	3	4	4	4	4	4	1	4	1	1	1	1	1	1	5
4	3	2	2	3	3	2	3	1	4	3	1	2	4	2	3	3	3	3	3	3	3	2	3	3	3	1	3	1	3	1	1	3	3	4	4	4	2	3	3	3	3	2	5	4	4	5	4	4	2
2	3	3	1	3	2	3	3	1	3	2	1	1	1	1	1	1	1	3	2	1	1	1	1	4	3	2	2	2	3	1	2	3	2	4	3	4	3	4	2	4	3	5	2	4	1	1	2	2	4
1	3	1	1	2	1	2	1	3	2	2	2	2	2	2	1	1	2	3	1	1	1	1	2	3	1	1	2	1	2	1	2	2	1	2	3	2	2	2	1	2	2	3	3	4	4	4	4	3	3
1	2	3	1	1	1	1	2	3	3	2	1	1	3	1	1	1	1	4	3	2	3	1	2	2	1	3	2	1	2	1	2	4	3	2	2	4	1	4	3	4	2	5	4	4	4	5	5	5	2
2	1	1	1	1	2	1	1	3	2	3	2	2	2	2	2	2	2	2	2	2	2	2	2	3	2	3	2	2	2	2	3	2	2	3	2	2	2	2	3	3	2	3	3	3	3	3	3	3	3
2	2	1	1	2	3	1	1	4	2	1	1	3	2	1	1	1	1	1	2	1	1	1	1	3	1	1	2	3	3	2	2	3	1	3	2	2	2	2	1	3	4	4	2	3	2	2	3	2	3
3	3	3	3	4	2	1	2	2	1	1	1	1	1	1	2	3	3	3	4	3	1	2	1	2	2	1	1	1	2	1	2	2	1	2	1	4	2	1	1	2	1	3	3	3	3	3	4	4	3
1	1	1	1	1	1	1	1	1	1	1	1	1	1	1	1	1	1	1	2	1	1	1	1	1	1	1	1	1	1	1	1	1	1	1	1	1	1	1	1	1	1	1	1	1	1	1	1	1	1
3	3	3	3	3	2	3	2	1	3	2	3	2	2	2	2	3	3	3	3	3	3	4	3	3	2	1	3	1	3	2	2	3	1	2	2	4	2	3	1	3	2	5	3	3	1	1	1	1	4
4	3	1	1	4	3	1	1	2	2	2	1	1	1	1	1	2	3	2	3	3	1	1	3	1	1	1	1	1	3	1	1	2	1	3	3	4	1	3	1	3	1	4	1	1	1	1	3	3	4
1	1	1	1	1	1	1	1	1	1	1	1	1	1	1	1	1	1	1	1	1	1	1	1	1	1	1	1	1	1	2	1	1	1	1	1	1	1	1	1	1	1	1	1	1	1	1	1	1	1
4	3	3	1	4	3	2	1	1	4	3	2	2	1	2	2	1	2	2	4	4	1	1	3	4	1	1	2	1	2	2	1	1	2	4	2	3	3	4	1	3	2	4	1	4	2	4	2	4	2
2	2	4	1	3	1	1	4	1	1	1	2	4	1	4	2	1	4	2	4	4	2	1	4	4	1	1	1	1	1	1	2	4	4	4	4	2	4	4	4	4	4	1	1	1	1	1	1	1	1
3	3	4	3	3	4	1	2	1	1	1	1	3	1	3	2	2	4	4	3	3	3	2	3	3	3	3	2	4	3	1	2	4	3	4	3	3	4	4	2	4	2	4	1	1	1	1	3	2	3
2	3	2	1	3	1	1	1	2	2	1	1	2	2	1	1	1	2	3	3	2	1	2	1	2	2	1	2	2	3	2	3	3	2	2	1	3	2	2	3	3	2	4	4	4	4	4	4	4	2
1	3	4	3	1	3	2	4	1	1	3	2	2	3	1	4	3	4	4	3	3	3	2	4	2	4	2	4	1	3	2	4	3	2	3	3	4	4	2	2	3	2	5	3	4	4	3	4	3	3
4	4	1	1	4	3	1	3	1	1	1	1	3	1	1	1	1	3	2	1	1	1	1	1	4	4	1	4	3	4	3	2	4	1	4	3	3	4	4	3	4	1	1	1	1	4	1	5	1	3
1	1	1	1	1	1	1	1	4	1	3	1	1	1	1	1	1	1	1	3	1	1	1	1	3	2	1	3	1	2	1	1	2	3	3	3	1	3	2	2	2	3	2	1	2	1	2	2	4	4
2	2	1	1	1	3	1	1	3	1	1	1	2	1	1	1	1	1	1	1	1	1	1	2	1	1	1	2	1	1	1	1	4	1	4	3	4	1	4	1	3	1	4	1	1	1	1	1	3	5
1	1	1	1	1	1	1	3	1	1	1	1	1	1	1	1	1	3	1	3	3	1	1	1	1	4	1	4	1	4	1	1	1	1	3	1	4	1	1	1	1	1	1	3	5	5	3	5	1	1
3	2	1	2	4	2	2	1	1	4	2	1	1	1	1	3	3	3	1	4	3	1	1	4	3	4	3	4	1	4	3	2	4	1	3	4	4	1	3	2	2	1	2	1	4	4	4	4	4	2
3	3	2	1	2	1	2	2	2	3	3	3	2	3	3	4	4	2	3	4	4	4	4	4	3	3	2	3	4	4	3	4	3	4	3	2	2	4	2	3	1	2	5	5	5	5	3	4	4	3
1	3	3	3	2	2	1	1	2	4	1	1	3	2	1	1	3	3	1	3	1	1	1	3	2	1	1	1	1	1	1	1	1	1	4	1	3	1	1	1	1	1	3	2	3	1	2	2	1	4
4	1	4	1	1	1	1	1	1	4	4	1	4	4	4	4	4	4	4	4	4	4	4	4	4	1	1	4	1	4	2	4	4	4	4	4	4	4	4	1	4	4	5	5	5	3	2	4	3	1
2	1	1	1	2	2	1	1	3	1	2	2	2	1	2	1	1	1	1	1	1	1	1	1	2	1	1	3	1	2	3	3	2	1	2	2	3	1	2	1	1	1	4	2	3	2	2	2	3	3
2	3	3	3	2	2	2	2	2	2	2	2	2	2	3	2	3	3	2	3	2	2	3	3	2	2	2	2	3	3	3	3	3	2	2	3	3	2	3	3	3	2	4	3	4	3	2	3	3	3
1	1	2	1	1	1	1	1	3	2	1	1	1	1	1	1	1	1	1	1	1	1	1	1	2	1	1	1	1	1	1	2	3	1	1	1	2	1	3	1	1	3	1	1	1	1	1	1	1	4
1	1	1	1	2	2	1	1	4	1	1	1	1	1	1	1	1	1	1	1	1	1	1	3	1	1	1	3	2	3	1	2	3	1	1	1	3	1	3	2	1	1	5	1	1	1	1	1	1	3
2	3	1	1	1	1	3	2	2	2	2	2	2	2	2	2	2	2	2	2	2	2	2	2	2	2	2	2	2	2	2	2	2	2	2	2	2	2	2	2	2	2	3	3	3	3	3	3	3	3
3	3	2	2	3	2	2	1	2	2	2	2	2	1	1	1	1	2	2	2	1	1	1	3	2	1	1	2	1	2	1	2	2	1	3	2	2	2	2	2	2	1	3	2	2	2	2	2	2	4
1	1	1	1	2	1	1	1	2	1	1	1	1	1	1	1	1	2	1	1	1	1	1	1	2	1	1	2	1	1	1	2	3	1	4	3	4	1	2	1	2	1	4	2	2	1	1	3	1	3
3	3	1	1	1	1	1	1	2	3	1	2	2	1	1	1	1	3	1	1	1	1	1	3	2	1	1	1	1	1	1	1	1	1	1	1	1	1	1	1	1	1	3	1	1	1	1	2	1	2
4	2	2	1	3	3	2	1	2	1	1	2	1	1	3	1	2	3	2	4	1	2	2	3	2	3	1	2	1	3	1	1	3	2	2	3	3	1	3	1	3	3	2	1	2	1	1	1	1	5
2	3	3	2	4	2	1	4	4	3	3	1	1	2	1	4	1	1	3	3	1	2	1	4	3	3	2	3	2	3	3	2	4	4	3	3	3	2	4	2	4	3	4	1	4	4	3	5	1	1
4	2	2	1	2	1	1	1	1	3	1	1	3	1	1	1	1	3	2	3	2	2	2	2	2	1	1	2	2	2	1	3	2	2	2	2	4	2	2	2	2	1	4	1	4	3	3	4	4	1
3	2	1	3	3	1	1	2	1	3	1	2	2	1	1	2	3	3	1	3	3	1	1	3	3	1	2	3	1	3	2	3	4	1	3	3	4	2	2	2	3	4	4	2	5	1	2	3	4	3
2	3	2	3	3	3	1	2	2	3	2	2	2	2	2	2	2	3	2	3	2	2	3	3	3	3	2	3	2	3	1	2	3	2	2	3	3	2	3	1	2	2	4	3	4	2	2	2	2	3
4	3	3	3	3	3	1	2	2	3	2	2	3	2	1	2	3	3	3	3	2	2	2	4	3	2	1	2	1	2	1	1	2	2	2	2	3	2	2	2	2	2	3	2	2	2	2	2	2	3
1	3	3	3	2	2	1	3	2	4	2	1	2	3	1	2	2	2	2	2	1	1	2	4	3	2	1	3	1	3	1	3	3	2	3	3	4	2	3	1	2	1	3	2	4	3	4	3	1	3
2	3	2	3	2	3	2	3	2	3	2	3	2	3	2	3	2	3	2	2	3	3	3	3	3	2	2	3	2	2	2	2	2	3	3	3	2	2	3	2	2	3	2	3	2	3	2	3	2	2
3	3	2	2	2	3	3	1	2	2	1	3	2	3	2	2	3	3	2	2	3	2	3	3	2	2	2	2	2	2	2	2	2	2	3	2	2	2	2	2	2	2	3	2	2	1	2	1	2	4
3	2	3	3	3	3	2	3	2	4	2	2	3	2	2	2	3	3	3	4	3	1	1	3	3	2	2	3	1	3	2	1	4	1	3	3	2	3	2	2	2	2	3	3	2	2	2	2	3	4
2	2	2	2	3	1	2	3	2	2	3	3	2	3	2	2	1	2	2	2	1	2	1	2	3	1	3	2	2	2	2	2	2	2	3	2	3	3	2	2	2	2	2	2	2	2	2	2	2	3
2	2	3	1	1	2	1	1	2	1	2	3	3	1	2	2	1	3	4	2	1	1	1	1	2	2	2	1	1	2	2	2	3	1	3	2	2	3	4	3	4	2	4	1	4	1	1	1	2	4
1	1	1	1	1	1	1	1	4	1	1	1	1	1	1	1	1	1	1	1	1	1	1	1	1	1	1	1	1	1	1	1	1	1	1	1	4	1	3	1	1	1	1	1	1	1	1	1	1	4
3	3	4	3	4	3	3	4	4	3	4	3	3	3	2	3	2	3	4	4	4	4	4	3	4	4	3	4	3	3	4	4	4	3	4	4	4	4	4	4	3	4	2	1	2	1	1	1	2	5
2	1	3	1	3	3	1	1	1	3	1	1	1	1	1	1	2	2	1	4	1	1	1	2	2	1	1	2	1	2	1	2	3	1	4	1	1	1	3	1	3	1	4	3	4	1	1	2	2	4
1	1	1	1	1	1	1	1	1	1	1	1	1	1	1	1	1	1	1	1	1	1	1	1	3	2	2	3	2	2	1	3	3	1	4	2	4	3	3	2	3	2	2	1	2	1	1	1	1	4
1	2	1	1	2	1	1	1	3	1	1	1	1	1	1	1	1	1	1	1	1	1	1	1	2	2	2	2	1	2	1	1	2	1	3	1	3	2	3	2	3	1	3	2	3	1	1	1	1	5
3	3	2	1	2	4	3	1	2	3	1	1	4	3	3	1	2	2	2	3	2	1	2	3	1	1	1	3	1	2	1	1	1	1	1	1	4	1	1	1	1	1	5	4	3	3	1	3	4	2
2	1	1	2	2	1	1	1	3	1	1	1	1	1	1	1	1	1	2	1	1	1	1	1	3	2	2	3	1	3	1	3	3	1	4	2	4	2	4	1	2	1	5	1	2	1	1	1	2	4
3	2	3	3	1	1	1	1	2	3	2	1	2	1	1	1	1	1	1	1	1	1	1	1	3	1	1	1	1	1	1	1	1	1	3	1	1	1	1	1	4	1	4	2	1	2	2	2	1	2
2	3	2	2	3	1	1	3	3	1	1	1	2	2	1	2	1	2	2	3	2	1	1	3	1	1	1	1	2	1	1	1	1	1	2	1	3	2	1	1	1	1	4	4	5	2	1	2	3	2
1	1	1	1	1	1	1	1	3	1	1	1	1	1	1	1	2	1	1	3	1	1	2	4	2	1	1	2	1	3	1	3	2	1	3	2	2	2	2	2	3	2	4	3	2	2	1	2	3	3
3	1	3	3	2	1	2	3	1	3	2	2	3	3	1	2	2	3	3	3	3	2	1	3	2	2	2	2	2	3	2	3	3	2	3	2	3	3	3	2	3	2	3	1	4	2	2	2	3	4
2	2	2	2	3	3	1	2	2	4	1	1	2	1	2	1	2	2	4	1	1	1	1	1	3	3	2	3	4	4	3	3	4	2	2	3	4	4	3	2	3	3	4	1	1	1	2	1	1	5
1	1	3	1	1	1	1	1	3	1	1	2	1	1	1	1	1	1	1	2	1	1	1	3	3	1	2	1	1	2	1	1	3	1	1	1	1	1	3	1	3	1	1	1	1	1	1	1	1	5
1	1	1	1	1	1	1	1	4	2	1	1	1	1	1	1	1	1	1	1	1	1	1	1	3	3	2	3	2	2	2	3	3	1	4	3	3	2	3	3	3	2	4	3	4	2	1	2	3	4
2	3	1	1	2	3	1	3	2	3	1	1	1	1	3	3	3	2	2	4	2	1	1	3	1	3	1	3	1	2	1	3	2	1	4	1	4	2	3	3	2	1	5	4	5	3	2	4	5	2
2	1	1	1	1	2	2	3	4	1	1	2	2	1	1	3	1	1	3	1	1	1	1	1	3	1	2	2	1	2	3	3	3	1	3	1	4	1	3	3	2	1	4	1	3	1	1	1	1	5
3	3	2	1	2	1	2	1	2	1	1	2	2	2	3	2	1	1	2	3	2	2	2	1	2	1	1	1	1	3	1	1	4	1	3	3	3	3	4	1	3	2	5	3	4	1	2	1	1	5
3	1	1	1	4	1	1	1	1	1	1	1	1	1	2	1	1	1	1	1	1	1	1	1	2	4	1	3	4	1	1	3	4	1	2	1	4	4	2	1	4	1	5	1	5	2	3	1	1	5
3	3	3	2	1	2	1	1	3	2	1	1	1	1	1	1	1	1	1	1	1	1	1	1	3	2	1	3	1	4	1	3	3	1	4	3	4	3	4	3	3	1	3	1	1	1	1	1	1	5
1	1	1	1	1	1	1	1	4	1	1	1	1	1	1	1	1	1	1	1	1	1	1	1	2	1	1	2	1	4	1	1	3	1	3	1	2	1	3	1	2	1	4	1	2	1	1	1	1	5
1	1	1	1	1	1	1	1	4	2	1	1	1	2	1	1	1	1	1	1	1	1	1	1	3	1	1	2	1	2	1	2	2	2	3	1	3	3	2	2	2	1	4	3	4	2	1	2	1	1
3	1	1	1	1	1	1	1	3	1	1	1	1	1	1	1	1	1	1	1	1	1	1	1	3	1	1	2	1	2	3	1	3	1	4	2	4	2	3	2	2	1	2	1	2	1	1	1	1	5
2	3	1	2	2	1	1	1	3	2	1	1	1	1	2	1	2	2	1	2	1	1	2	2	2	1	1	2	2	3	2	3	3	2	4	2	4	3	3	2	2	2	3	1	2	1	1	1	1	5
1	2	1	1	1	1	2	1	3	1	1	2	1	1	1	1	1	1	2	1	1	1	1	1	2	1	1	1	1	1	1	1	2	1	3	1	2	1	1	1	1	1	3	1	1	1	2	1	1	3
1	1	1	1	2	1	1	1	1	1	1	1	1	1	1	1	1	1	1	1	1	1	1	1	1	1	1	2	1	2	2	2	3	1	3	2	4	2	1	1	4	1	4	2	4	3	1	1	2	4
3	2	2	1	2	2	1	1	2	3	1	1	1	1	1	1	2	2	1	2	1	1	1	2	3	4	1	2	2	3	3	1	2	2	3	2	4	3	3	2	2	2	4	1	1	2	1	5	2	1
2	1	1	1	1	1	1	1	3	1	1	1	1	1	1	1	1	1	1	1	1	1	1	1	2	1	1	1	1	2	1	2	2	1	2	2	1	1	2	1	1	1	3	2	4	2	4	4	2	3
1	1	1	1	1	1	1	1	1	1	1	1	1	1	1	1	1	1	1	1	1	1	1	1	1	1	1	2	1	1	1	2	1	1	1	1	4	1	1	1	1	1	3	1	1	1	1	1	1	1
2	2	2	1	1	1	1	1	1	1	1	1	2	1	2	2	1	2	1	1	1	1	2	1	2	3	2	3	2	4	2	1	3	1	2	3	4	3	4	2	4	3	4	2	4	1	2	4	3	2
2	2	2	2	3	2	2	2	2	2	3	2	2	2	3	2	2	3	3	3	2	2	3	3	2	2	2	1	2	3	2	2	2	2	2	3	3	2	2	2	2	2	4	2	2	2	4	3	2	3
1	1	1	1	1	1	1	1	2	1	2	1	1	1	1	1	1	1	2	2	1	1	1	1	3	2	1	2	1	1	1	1	3	2	4	2	4	2	3	2	2	2	3	1	4	2	1	3	4	3
2	2	2	1	1	1	1	1	3	1	1	1	1	1	1	1	1	1	1	1	1	1	1	1	4	1	1	2	1	1	1	1	2	1	3	1	1	1	2	1	4	1	2	1	2	1	1	2	1	3
2	3	2	3	3	2	2	3	2	3	2	3	2	1	2	2	3	1	1	3	2	3	2	2	2	3	2	2	2	3	2	1	2	2	4	3	3	1	2	2	2	3	5	4	4	4	3	5	5	1
1	2	1	1	1	1	1	1	2	1	1	1	1	1	1	1	1	1	1	1	1	1	1	1	3	2	1	1	1	3	1	1	3	1	1	1	3	2	1	1	2	1	4	2	3	2	1	1	3	3
4	3	3	1	4	4	2	3	3	2	2	2	1	1	1	1	1	1	1	1	1	2	2	2	3	1	2	1	2	2	2	2	4	2	2	3	3	2	4	2	2	2	2	1	2	2	1	2	2	5
4	4	3	1	1	1	1	1	1	4	1	1	1	1	1	1	4	4	2	4	4	1	4	4	1	1	1	1	1	1	1	1	4	1	2	2	4	1	4	2	3	1	5	2	5	2	2	3	1	2
3	4	4	2	2	1	3	3	4	4	2	4	3	3	4	3	3	2	3	3	3	3	2	3	3	3	2	3	2	3	2	1	4	2	4	4	4	3	4	4	4	3	4	2	2	3	2	4	2	2
1	2	1	1	2	1	1	1	2	1	1	1	1	1	1	1	1	1	1	1	1	1	2	1	2	1	1	1	1	3	1	2	1	1	3	1	3	1	1	1	2	1	5	4	5	3	3	4	2	2
4	4	4	4	4	4	4	4	4	4	4	4	4	4	4	4	4	4	4	4	4	4	3	2	4	4	4	4	4	2	2	2	3	3	2	3	2	4	4	3	4	4	3	1	1	1	1	1	1	5
1	1	2	3	3	1	1	1	2	3	2	1	2	2	1	1	2	3	1	4	2	2	1	3	2	1	1	2	1	2	1	2	2	1	3	3	3	1	3	2	1	1	4	2	4	2	2	3	2	2
4	4	4	1	1	2	3	4	4	1	4	4	4	1	4	4	2	4	4	4	1	1	1	3	4	4	4	4	4	4	4	4	4	4	4	3	4	4	4	4	4	1	4	1	1	1	1	1	1	5
4	3	2	2	3	3	2	3	1	4	3	1	2	4	2	3	3	3	3	3	3	3	2	3	3	3	1	3	1	3	1	1	3	3	4	4	4	2	3	3	3	3	2	5	4	4	5	4	4	2
2	3	3	1	3	2	3	3	1	3	2	1	1	1	1	1	1	1	3	2	1	1	1	1	4	3	2	2	2	3	1	2	3	2	4	3	4	3	4	2	4	3	5	2	4	1	1	2	2	4
1	3	1	1	2	1	2	1	3	2	2	2	2	2	2	1	1	2	3	1	1	1	1	2	3	1	1	2	1	2	1	2	2	1	2	3	2	2	2	1	2	2	3	3	4	4	4	4	3	3
1	2	3	1	1	1	1	2	3	3	2	1	1	3	1	1	1	1	4	3	2	3	1	2	2	1	3	2	1	2	1	2	4	3	2	2	4	1	4	3	4	2	5	4	4	4	5	5	5	2
2	1	1	1	1	2	1	1	3	2	3	2	2	2	2	2	2	2	2	2	2	2	2	2	3	2	3	2	2	2	2	3	2	2	3	2	2	2	2	3	3	2	3	3	3	3	3	3	3	3
2	2	1	1	2	3	1	1	4	2	1	1	3	2	1	1	1	1	1	2	1	1	1	1	3	1	1	2	3	3	2	2	3	1	3	2	2	2	2	1	3	4	4	2	3	2	2	3	2	3
3	3	3	3	4	2	1	2	2	1	1	1	1	1	1	2	3	3	3	4	3	1	2	1	2	2	1	1	1	2	1	2	2	1	2	1	4	2	1	1	2	1	3	3	3	3	3	4	4	3
1	1	1	1	1	1	1	1	1	1	1	1	1	1	1	1	1	1	1	2	1	1	1	1	1	1	1	1	1	1	1	1	1	1	1	1	1	1	1	1	1	1	1	1	1	1	1	1	1	1
3	3	3	3	3	2	3	2	1	3	2	3	2	2	2	2	3	3	3	3	3	3	4	3	3	2	1	3	1	3	2	2	3	1	2	2	4	2	3	1	3	2	5	3	3	1	1	1	1	4
4	3	1	1	4	3	1	1	2	2	2	1	1	1	1	1	2	3	2	3	3	1	1	3	1	1	1	1	1	3	1	1	2	1	3	3	4	1	3	1	3	1	4	1	1	1	1	3	3	4
1	1	1	1	1	1	1	1	1	1	1	1	1	1	1	1	1	1	1	1	1	1	1	1	1	1	1	1	1	1	2	1	1	1	1	1	1	1	1	1	1	1	1	1	1	1	1	1	1	1
4	3	3	1	4	3	2	1	1	4	3	2	2	1	2	2	1	2	2	4	4	1	1	3	4	1	1	2	1	2	2	1	1	2	4	2	3	3	4	1	3	2	4	1	4	2	4	2	4	2
2	2	4	1	3	1	1	4	1	1	1	2	4	1	4	2	1	4	2	4	4	2	1	4	4	1	1	1	1	1	1	2	4	4	4	4	2	4	4	4	4	4	1	1	1	1	1	1	1	1
3	3	4	3	3	4	1	2	1	1	1	1	3	1	3	2	2	4	4	3	3	3	2	3	3	3	3	2	4	3	1	2	4	3	4	3	3	4	4	2	4	2	4	1	1	1	1	3	2	3
2	3	2	1	3	1	1	1	2	2	1	1	2	2	1	1	1	2	3	3	2	1	2	1	2	2	1	2	2	3	2	3	3	2	2	1	3	2	2	3	3	2	4	4	4	4	4	4	4	2
1	3	4	3	1	3	2	4	1	1	3	2	2	3	1	4	3	4	4	3	3	3	2	4	2	4	2	4	1	3	2	4	3	2	3	3	4	4	2	2	3	2	5	3	4	4	3	4	3	3
4	4	1	1	4	3	1	3	1	1	1	1	3	1	1	1	1	3	2	1	1	1	1	1	4	4	1	4	3	4	3	2	4	1	4	3	3	4	4	3	4	1	1	1	1	4	1	5	1	3
1	1	1	1	1	1	1	1	4	1	3	1	1	1	1	1	1	1	1	3	1	1	1	1	3	2	1	3	1	2	1	1	2	3	3	3	1	3	2	2	2	3	2	1	2	1	2	2	4	4
2	2	1	1	1	3	1	1	3	1	1	1	2	1	1	1	1	1	1	1	1	1	1	2	1	1	1	2	1	1	1	1	4	1	4	3	4	1	4	1	3	1	4	1	1	1	1	1	3	5
1	1	1	1	1	1	1	3	1	1	1	1	1	1	1	1	1	3	1	3	3	1	1	1	1	4	1	4	1	4	1	1	1	1	3	1	4	1	1	1	1	1	1	3	5	5	3	5	1	1
3	2	1	2	4	2	2	1	1	4	2	1	1	1	1	3	3	3	1	4	3	1	1	4	3	4	3	4	1	4	3	2	4	1	3	4	4	1	3	2	2	1	2	1	4	4	4	4	4	2
3	3	2	1	2	1	2	2	2	3	3	3	2	3	3	4	4	2	3	4	4	4	4	4	3	3	2	3	4	4	3	4	3	4	3	2	2	4	2	3	1	2	5	5	5	5	3	4	4	3
1	3	3	3	2	2	1	1	2	4	1	1	3	2	1	1	3	3	1	3	1	1	1	3	2	1	1	1	1	1	1	1	1	1	4	1	3	1	1	1	1	1	3	2	3	1	2	2	1	4
4	1	4	1	1	1	1	1	1	4	4	1	4	4	4	4	4	4	4	4	4	4	4	4	4	1	1	4	1	4	2	4	4	4	4	4	4	4	4	1	4	4	5	5	5	3	2	4	3	1
2	1	1	1	2	2	1	1	3	1	2	2	2	1	2	1	1	1	1	1	1	1	1	1	2	1	1	3	1	2	3	3	2	1	2	2	3	1	2	1	1	1	4	2	3	2	2	2	3	3
2	3	3	3	2	2	2	2	2	2	2	2	2	2	3	2	3	3	2	3	2	2	3	3	2	2	2	2	3	3	3	3	3	2	2	3	3	2	3	3	3	2	4	3	4	3	2	3	3	3
1	1	2	1	1	1	1	1	3	2	1	1	1	1	1	1	1	1	1	1	1	1	1	1	2	1	1	1	1	1	1	2	3	1	1	1	2	1	3	1	1	3	1	1	1	1	1	1	1	4
1	1	1	1	2	2	1	1	4	1	1	1	1	1	1	1	1	1	1	1	1	1	1	3	1	1	1	3	2	3	1	2	3	1	1	1	3	1	3	2	1	1	5	1	1	1	1	1	1	3
2	3	1	1	1	1	3	2	2	2	2	2	2	2	2	2	2	2	2	2	2	2	2	2	2	2	2	2	2	2	2	2	2	2	2	2	2	2	2	2	2	2	3	3	3	3	3	3	3	3
3	3	2	2	3	2	2	1	2	2	2	2	2	1	1	1	1	2	2	2	1	1	1	3	2	1	1	2	1	2	1	2	2	1	3	2	2	2	2	2	2	1	3	2	2	2	2	2	2	4
1	1	1	1	2	1	1	1	2	1	1	1	1	1	1	1	1	2	1	1	1	1	1	1	2	1	1	2	1	1	1	2	3	1	4	3	4	1	2	1	2	1	4	2	2	1	1	3	1	3
3	3	1	1	1	1	1	1	2	3	1	2	2	1	1	1	1	3	1	1	1	1	1	3	2	1	1	1	1	1	1	1	1	1	1	1	1	1	1	1	1	1	3	1	1	1	1	2	1	2
4	2	2	1	3	3	2	1	2	1	1	2	1	1	3	1	2	3	2	4	1	2	2	3	2	3	1	2	1	3	1	1	3	2	2	3	3	1	3	1	3	3	2	1	2	1	1	1	1	5
2	3	3	2	4	2	1	4	4	3	3	1	1	2	1	4	1	1	3	3	1	2	1	4	3	3	2	3	2	3	3	2	4	4	3	3	3	2	4	2	4	3	4	1	4	4	3	5	1	1
4	2	2	1	2	1	1	1	1	3	1	1	3	1	1	1	1	3	2	3	2	2	2	2	2	1	1	2	2	2	1	3	2	2	2	2	4	2	2	2	2	1	4	1	4	3	3	4	4	1
3	2	1	3	3	1	1	2	1	3	1	2	2	1	1	2	3	3	1	3	3	1	1	3	3	1	2	3	1	3	2	3	4	1	3	3	4	2	2	2	3	4	4	2	5	1	2	3	4	3
2	3	2	3	3	3	1	2	2	3	2	2	2	2	2	2	2	3	2	3	2	2	3	3	3	3	2	3	2	3	1	2	3	2	2	3	3	2	3	1	2	2	4	3	4	2	2	2	2	3
4	3	3	3	3	3	1	2	2	3	2	2	3	2	1	2	3	3	3	3	2	2	2	4	3	2	1	2	1	2	1	1	2	2	2	2	3	2	2	2	2	2	3	2	2	2	2	2	2	3
1	3	3	3	2	2	1	3	2	4	2	1	2	3	1	2	2	2	2	2	1	1	2	4	3	2	1	3	1	3	1	3	3	2	3	3	4	2	3	1	2	1	3	2	4	3	4	3	1	3
2	3	2	3	2	3	2	3	2	3	2	3	2	3	2	3	2	3	2	2	3	3	3	3	3	2	2	3	2	2	2	2	2	3	3	3	2	2	3	2	2	3	2	3	2	3	2	3	2	2
3	3	2	2	2	3	3	1	2	2	1	3	2	3	2	2	3	3	2	2	3	2	3	3	2	2	2	2	2	2	2	2	2	2	3	2	2	2	2	2	2	2	3	2	2	1	2	1	2	4
3	2	3	3	3	3	2	3	2	4	2	2	3	2	2	2	3	3	3	4	3	1	1	3	3	2	2	3	1	3	2	1	4	1	3	3	2	3	2	2	2	2	3	3	2	2	2	2	3	4
2	2	2	2	3	1	2	3	2	2	3	3	2	3	2	2	1	2	2	2	1	2	1	2	3	1	3	2	2	2	2	2	2	2	3	2	3	3	2	2	2	2	2	2	2	2	2	2	2	3
2	2	3	1	1	2	1	1	2	1	2	3	3	1	2	2	1	3	4	2	1	1	1	1	2	2	2	1	1	2	2	2	3	1	3	2	2	3	4	3	4	2	4	1	4	1	1	1	2	4
1	1	1	1	1	1	1	1	4	1	1	1	1	1	1	1	1	1	1	1	1	1	1	1	1	1	1	1	1	1	1	1	1	1	1	1	4	1	3	1	1	1	1	1	1	1	1	1	1	4
3	3	4	3	4	3	3	4	4	3	4	3	3	3	2	3	2	3	4	4	4	4	4	3	4	4	3	4	3	3	4	4	4	3	4	4	4	4	4	4	3	4	2	1	2	1	1	1	2	5
2	1	3	1	3	3	1	1	1	3	1	1	1	1	1	1	2	2	1	4	1	1	1	2	2	1	1	2	1	2	1	2	3	1	4	1	1	1	3	1	3	1	4	3	4	1	1	2	2	4
1	1	1	1	1	1	1	1	1	1	1	1	1	1	1	1	1	1	1	1	1	1	1	1	3	2	2	3	2	2	1	3	3	1	4	2	4	3	3	2	3	2	2	1	2	1	1	1	1	4
1	2	1	1	2	1	1	1	3	1	1	1	1	1	1	1	1	1	1	1	1	1	1	1	2	2	2	2	1	2	1	1	2	1	3	1	3	2	3	2	3	1	3	2	3	1	1	1	1	5
3	3	2	1	2	4	3	1	2	3	1	1	4	3	3	1	2	2	2	3	2	1	2	3	1	1	1	3	1	2	1	1	1	1	1	1	4	1	1	1	1	1	5	4	3	3	1	3	4	2
2	1	1	2	2	1	1	1	3	1	1	1	1	1	1	1	1	1	2	1	1	1	1	1	3	2	2	3	1	3	1	3	3	1	4	2	4	2	4	1	2	1	5	1	2	1	1	1	2	4
3	2	3	3	1	1	1	1	2	3	2	1	2	1	1	1	1	1	1	1	1	1	1	1	3	1	1	1	1	1	1	1	1	1	3	1	1	1	1	1	4	1	4	2	1	2	2	2	1	2
2	3	2	2	3	1	1	3	3	1	1	1	2	2	1	2	1	2	2	3	2	1	1	3	1	1	1	1	2	1	1	1	1	1	2	1	3	2	1	1	1	1	4	4	5	2	1	2	3	2
1	1	1	1	1	1	1	1	3	1	1	1	1	1	1	1	2	1	1	3	1	1	2	4	2	1	1	2	1	3	1	3	2	1	3	2	2	2	2	2	3	2	4	3	2	2	1	2	3	3
3	1	3	3	2	1	2	3	1	3	2	2	3	3	1	2	2	3	3	3	3	2	1	3	2	2	2	2	2	3	2	3	3	2	3	2	3	3	3	2	3	2	3	1	4	2	2	2	3	4
2	2	2	2	3	3	1	2	2	4	1	1	2	1	2	1	2	2	4	1	1	1	1	1	3	3	2	3	4	4	3	3	4	2	2	3	4	4	3	2	3	3	4	1	1	1	2	1	1	5
1	1	3	1	1	1	1	1	3	1	1	2	1	1	1	1	1	1	1	2	1	1	1	3	3	1	2	1	1	2	1	1	3	1	1	1	1	1	3	1	3	1	1	1	1	1	1	1	1	5
1	1	1	1	1	1	1	1	4	2	1	1	1	1	1	1	1	1	1	1	1	1	1	1	3	3	2	3	2	2	2	3	3	1	4	3	3	2	3	3	3	2	4	3	4	2	1	2	3	4
2	3	1	1	2	3	1	3	2	3	1	1	1	1	3	3	3	2	2	4	2	1	1	3	1	3	1	3	1	2	1	3	2	1	4	1	4	2	3	3	2	1	5	4	5	3	2	4	5	2
2	1	1	1	1	2	2	3	4	1	1	2	2	1	1	3	1	1	3	1	1	1	1	1	3	1	2	2	1	2	3	3	3	1	3	1	4	1	3	3	2	1	4	1	3	1	1	1	1	5
3	3	2	1	2	1	2	1	2	1	1	2	2	2	3	2	1	1	2	3	2	2	2	1	2	1	1	1	1	3	1	1	4	1	3	3	3	3	4	1	3	2	5	3	4	1	2	1	1	5
3	1	1	1	4	1	1	1	1	1	1	1	1	1	2	1	1	1	1	1	1	1	1	1	2	4	1	3	4	1	1	3	4	1	2	1	4	4	2	1	4	1	5	1	5	2	3	1	1	5
3	3	3	2	1	2	1	1	3	2	1	1	1	1	1	1	1	1	1	1	1	1	1	1	3	2	1	3	1	4	1	3	3	1	4	3	4	3	4	3	3	1	3	1	1	1	1	1	1	5
[truncated: 39 more columns]
